# Supplementary material for: Hypertension Increases Susceptibility to Lead-Induced Microglial Polarization via ANT1-Mediated Mitochondrial DNA/cGAS/STING Signaling
Source: Research (Wash D C). 2025 Dec 15;8:1026. doi: 10.34133/research.1026 (PMC12703018; doi:10.34133/research.1026)
Supplement: Supplementary 1 — Figs. S1 to S5 Tables S1 to S4 Supplementary Materials 2—Blots [file research.1026.f1.zip]

Archive with 7 entries (7 files):
- FIGS1.jpeg
- FIGS2.jpeg
- FIGS3.jpeg
- FIGS4.jpeg
- FIGS5.jpeg
- Supplemental material-1.docx
- Supplementary materials 2-Blots.docx
